# Supplementary material for: Next-Generation Sequencing of Carbapenem-Resistant Klebsiella pneumoniae Strains Isolated from Patients Hospitalized in the University Hospital Facilities
Source: Antibiotics (Basel). 2022 Nov 3;11(11):1538. doi: 10.3390/antibiotics11111538 (PMC9686475; doi:10.3390/antibiotics11111538)
Supplement: Supplementary file 1 [file antibiotics-11-01538-s001.zip]

Archive with 3 entries (3 files):
- Supplementary Table S1a, Sequencing parameters.pdf
- Supplementary Table S1b, Genome data.pdf
- Supplementary Table S1c, Antibiotic resistance.pdf
